# Supplementary material for: Systematic review of association between critical errors in inhalation and health outcomes in asthma and COPD
Source: NPJ Prim Care Respir Med. 2018 Nov 16;28:43. doi: 10.1038/s41533-018-0110-x (PMC6240098; doi:10.1038/s41533-018-0110-x)
Supplement: Supplementary file 1 — Supplementary Table 1 [file 41533_2018_110_MOESM1_ESM.xlsx]

## Sheet: Sheet1
	Publication Identification						Primary study characteristics							Patient characteristics					Publication focus	Inhalation device details	Device error	Outcomes	Results	Conclusions and limitations
	ID	Source	Title	Abstract	Author year	Publication objective	Study design	Population	Study Period	Follow-up duration (yrs)	Country	Sponsor	Overall study design	Sample size	Disease	Patient age	Gender	Other	Key Focus Area of the Publication	Device description	Type of error (as described by the author)	Study outcomes	Summary of results related to device errors	Overall conclusions	Study limitations
	Unique identifier	1 = Full text article 2 = Conference abstract	Study title from publication	Abstract from publication	First author (last name) and year of publication	Objective of publication	1 = Prospective cohort 2 = Retrospective cohort 3 = Case-control 4 = Cross-sectional 5 = Clinical Trials 6 = Mixed/Others (specify)	Free text	Free text	Specify mean/ range as applicable	Recruitment countries (free text)	Study sponsor (free text)	Description of study design from the publication (free text)	Total, and per country if relevant	Asthma/ COPD/ Others	Mean or Median (yrs)	Gender distribution	Any additional relevant patient characteristics?	1 = to assess the association between device errors and outcomes 2 = other	Name of device, any other details	Free text	Specific outcomes studied in relation to errors (Free text)	Free text	Free text	Free text
	1
	2
	3
	4
	5
	6
	7
	8
	9
	10
	11
	12
	13
	14
	15
	16
